# Supplementary material for: An inflammatory response-related gene signature can predict the prognosis and impact the immune infiltration of multiple myeloma
Source: Clin Exp Med. 2024 Jan 27;24(1):16. doi: 10.1007/s10238-023-01277-w (PMC10821848; doi:10.1007/s10238-023-01277-w)
Supplement: Supplementary file 1 — Supplementary file1 (CSV 12 KB) [file 10238_2023_1277_MOESM1_ESM.csv]

	e
1	A2M
2	ABCC1
3	ABCD1
4	ABCD2
5	ABCF1
6	ABHD12
7	ACE
8	ACE2
9	ACER3
10	ACKR1
11	ACKR2
12	ACOD1
13	ACP5
14	ACVR1
15	ADA
16	ADAM8
17	ADAMTS12
18	ADCY1
19	ADCY7
20	ADCY8
21	ADGRE2
22	ADGRE5
23	ADIPOQ
24	ADM
25	ADORA1
26	ADORA2A
27	ADORA2B
28	ADORA3
29	ADRA2A
30	AFAP1L2
31	AGER
32	AGT
33	AGTR1
34	AGTR2
35	AHCY
36	AHSG
37	AIF1
38	AIM2
39	AIMP1
40	AKNA
41	AKT1
42	ALOX15
43	ALOX5
44	ALOX5AP
45	ANO6
46	ANXA1
47	AOAH
48	AOC3
49	AP3B1
50	APCS
51	APOA1
52	APOA2
53	APOD
54	APOE
55	APOL2
56	APOL3
57	APP
58	APPL1
59	APPL2
60	AREL1
61	ASH1L
62	ASS1
63	ATM
64	ATRN
65	AXL
66	AZU1
67	B4GALT1
68	BAP1
69	BCL6
70	BCL6B
71	BCR
72	BDKRB1
73	BDKRB2
74	BIRC2
75	BIRC3
76	BLNK
77	BMP2
78	BMP6
79	BMPR1B
80	BPGM
81	BRD4
82	BST1
83	BTK
84	C1QA
85	C1QTNF12
86	C1QTNF3
87	C2CD4A
88	C2CD4B
89	C3
90	C3AR1
91	C4A
92	C4B
93	C5
94	C5AR1
95	C5AR2
96	CALCA
97	CALCRL
98	CAMK1D
99	CAMK2N1
100	CAMK4
101	CARD18
102	CARD8
103	CARD9
104	CASP1
105	CASP12
106	CASP4
107	CASP5
108	CCL1
109	CCL11
110	CCL13
111	CCL14
112	CCL15
113	CCL16
114	CCL17
115	CCL18
116	CCL19
117	CCL2
118	CCL20
119	CCL21
120	CCL22
121	CCL23
122	CCL24
123	CCL25
124	CCL26
125	CCL3
126	CCL3L1
127	CCL3L3
128	CCL4
129	CCL5
130	CCL7
131	CCL8
132	CCN3
133	CCN4
134	CCR1
135	CCR2
136	CCR3
137	CCR4
138	CCR5
139	CCR6
140	CCR7
141	CCRL2
142	CD14
143	CD163
144	CD180
145	CD200
146	CD200R1
147	CD200R1L
148	CD28
149	CD36
150	CD40
151	CD40LG
152	CD44
153	CD47
154	CD5L
155	CD6
156	CD68
157	CD81
158	CD96
159	CDH5
160	CDK19
161	CDO1
162	CEBPA
163	CEBPB
164	CELA1
165	CELF1
166	CERS6
167	CHI3L1
168	CHIA
169	CHID1
170	CHST1
171	CHST2
172	CHST4
173	CHUK
174	CIITA
175	CLEC7A
176	CLOCK
177	CLU
178	CMA1
179	CMKLR1
180	CNR1
181	CNR2
182	CNTF
183	CREB3L3
184	CRH
185	CRHBP
186	CRP
187	CSF1
188	CSF1R
189	CSRP3
190	CST7
191	CTNNBIP1
192	CTSC
193	CUEDC2
194	CUL3
195	CX3CL1
196	CX3CR1
197	CXCL1
198	CXCL10
199	CXCL11
200	CXCL13
201	CXCL17
202	CXCL2
203	CXCL3
204	CXCL5
205	CXCL6
206	CXCL8
207	CXCL9
208	CXCR2
209	CXCR3
210	CXCR4
211	CXCR6
212	CYBA
213	CYBB
214	CYLD
215	CYP19A1
216	CYP26B1
217	CYSLTR1
218	DAB2IP
219	DAGLA
220	DAGLB
221	DDT
222	DEFB114
223	DHRS7B
224	DHX9
225	DNASE1
226	DNASE1L3
227	DROSHA
228	DUOXA1
229	DUOXA2
230	DUSP10
231	ECM1
232	EDNRB
233	EIF2AK1
234	ELANE
235	ELF3
236	ENPP3
237	EPHA2
238	EPHB2
239	EPO
240	ESR1
241	ETS1
242	EXT1
243	EZH2
244	F11R
245	F12
246	F2
247	F2R
248	F2RL1
249	F3
250	F8
251	FABP4
252	FANCA
253	FANCD2
254	FASN
255	FCGR1A
256	FCGR2B
257	FCGR3A
258	FEM1A
259	FFAR2
260	FFAR3
261	FFAR4
262	FGR
263	FN1
264	FNDC4
265	FOLR2
266	FOS
267	FOXF1
268	FOXP1
269	FOXP3
270	FPR1
271	FPR2
272	FPR3
273	FURIN
274	FUT4
275	FUT7
276	FYN
277	GAL
278	GAS5
279	GATA3
280	GBA
281	GBP5
282	GGT1
283	GGT2P
284	GGT3P
285	GGT5
286	GHRL
287	GHSR
288	GIT1
289	GPER1
290	GPR17
291	GPR31
292	GPR32
293	GPR32P1
294	GPR33
295	GPR4
296	GPR68
297	GPRC5B
298	GPS2
299	GPSM3
300	GPX1
301	GPX4
302	GRN
303	GSDMD
304	GSTP1
305	H19
306	H2BC1
307	HAMP
308	HAVCR2
309	HCK
310	HDAC4
311	HDAC5
312	HDAC9
313	HGF
314	HIF1A
315	HK1
316	HLA-DRB1
317	HLA-E
318	HMGB1
319	HMGB2
320	HMOX1
321	HNRNPA0
322	HP
323	HPR
324	HRH1
325	HRH4
326	HSPG2
327	HYAL1
328	HYAL2
329	HYAL3
330	IDO1
331	IFI16
332	IFI35
333	IFNA2
334	IFNG
335	IFNGR1
336	IFNGR2
337	IGF1
338	IGFBP4
339	IGHG1
340	IKBKB
341	IKBKG
342	IL10
343	IL10RB
344	IL12B
345	IL13
346	IL15
347	IL16
348	IL17A
349	IL17B
350	IL17C
351	IL17D
352	IL17F
353	IL17RA
354	IL17RC
355	IL17RE
356	IL18
357	IL18R1
358	IL18RAP
359	IL1A
360	IL1B
361	IL1F10
362	IL1R1
363	IL1R2
364	IL1RAP
365	IL1RL1
366	IL1RL2
367	IL1RN
368	IL2
369	IL20
370	IL20RB
371	IL21
372	IL22
373	IL22RA2
374	IL23A
375	IL23R
376	IL25
377	IL27
378	IL2RA
379	IL31RA
380	IL33
381	IL34
382	IL36A
383	IL36B
384	IL36G
385	IL36RN
386	IL37
387	IL4
388	IL4R
389	IL5
390	IL5RA
391	IL6
392	IL6R
393	IL6ST
394	IL9
395	INS
396	IRAK2
397	IRF3
398	IRF5
399	IRGM
400	ISL1
401	ITCH
402	ITGA2
403	ITGAL
404	ITGAM
405	ITGB1
406	ITGB2
407	ITGB6
408	ITIH4
409	JAK2
410	JAM3
411	JUN
412	KARS1
413	KDM6B
414	KIT
415	KL
416	KLF4
417	KLKB1
418	KLRG1
419	KNG1
420	KPNA6
421	KRT1
422	KRT16
423	LACC1
424	LAT
425	LBP
426	LDLR
427	LEP
428	LETMD1
429	LGALS1
430	LGALS2
431	LGALS9
432	LIAS
433	LILRA5
434	LILRB4
435	LIPA
436	LOXL3
437	LPCAT3
438	LPL
439	LRFN5
440	LRP1
441	LRRC19
442	LRRK2
443	LTA
444	LTB4R
445	LTB4R2
446	LXN
447	LY75
448	LY86
449	LY96
450	LYN
451	LYZ
452	MACIR
453	MAP2K3
454	MAPK13
455	MAPK14
456	MAPK7
457	MAPKAPK2
458	MAPT
459	MAS1
460	MBL2
461	MCPH1
462	MDK
463	MEFV
464	MEP1B
465	METRNL
466	MFHAS1
467	MGLL
468	MGST2
469	MIF
470	MIR105-1
471	MIR125A
472	MIR126
473	MIR128-1
474	MIR129-1
475	MIR135A1
476	MIR136
477	MIR138-1
478	MIR140
479	MIR141
480	MIR142
481	MIR144
482	MIR145
483	MIR146A
484	MIR149
485	MIR15A
486	MIR15B
487	MIR16-1
488	MIR17
489	MIR181A2
490	MIR181B1
491	MIR181C
492	MIR187
493	MIR195
494	MIR197
495	MIR199A1
496	MIR19A
497	MIR19B1
498	MIR203A
499	MIR204
500	MIR205
501	MIR206
502	MIR20A
503	MIR21
504	MIR22
505	MIR221
506	MIR222
507	MIR223
508	MIR26A1
509	MIR30C2
510	MIR31
511	MIR324
512	MIR338
513	MIR361
514	MIR378A
515	MIR3909
516	MIR488
517	MIR590
518	MIR657
519	MIR675
520	MIR6869
521	MIR766
522	MIR920
523	MIR92A1
524	MIR93
525	MIR98
526	MIRLET7G
527	MKRN2
528	MMP25
529	MMP26
530	MMP3
531	MMP8
532	MMP9
533	MRGPRX1
534	MS4A2
535	MSMP
536	MTOR
537	MVK
538	MYD88
539	MYLK3
540	NAIP
541	NAPEPLD
542	NCF1
543	NCR3
544	NDFIP1
545	NDST1
546	NDUFC2
547	NEAT1
548	NFAM1
549	NFATC3
550	NFATC4
551	NFE2L2
552	NFKB1
553	NFKBIA
554	NFKBIB
555	NFKBID
556	NFKBIZ
557	NFX1
558	NINJ1
559	NKG7
560	NKIRAS2
561	NLRC3
562	NLRC4
563	NLRP1
564	NLRP10
565	NLRP11
566	NLRP12
567	NLRP13
568	NLRP14
569	NLRP2
570	NLRP2B
571	NLRP3
572	NLRP4
573	NLRP5
574	NLRP6
575	NLRP7
576	NLRP8
577	NLRP9
578	NLRX1
579	NMI
580	NOD1
581	NOD2
582	NOS2
583	NOTCH1
584	NOTCH2
585	NOX1
586	NOX4
587	NPY
588	NPY5R
589	NR1D1
590	NR1D2
591	NR1H3
592	NR1H4
593	NRROS
594	NT5E
595	NUPR1
596	ODAM
597	OGG1
598	OLR1
599	OPRM1
600	ORM1
601	ORM2
602	OSM
603	OSMR
604	OTULIN
605	P2RX1
606	P2RX7
607	PARK7
608	PARP4
609	PBK
610	PBXIP1
611	PDCD4
612	PDE2A
613	PER1
614	PF4
615	PF4V1
616	PGLYRP1
617	PGLYRP2
618	PIK3AP1
619	PIK3CD
620	PIK3CG
621	PJA2
622	PLA2G10
623	PLA2G2A
624	PLA2G2D
625	PLA2G2E
626	PLA2G3
627	PLA2G4B
628	PLA2G4C
629	PLA2G7
630	PLAA
631	PLCG1
632	PLCG2
633	PLD3
634	PLD4
635	PLGRKT
636	PLK2
637	PLP1
638	PLSCR1
639	PNMA1
640	POLB
641	PPARA
642	PPARD
643	PPARG
644	PPBP
645	PRCP
646	PRDX2
647	PRDX5
648	PRKCD
649	PRKCQ
650	PRKCZ
651	PRKD1
652	PROC
653	PROK2
654	PSEN1
655	PSG9
656	PSMA1
657	PSMA6
658	PSMB4
659	PSTPIP1
660	PTAFR
661	PTGDR
662	PTGER1
663	PTGER2
664	PTGER3
665	PTGER4
666	PTGES
667	PTGFR
668	PTGIR
669	PTGIS
670	PTGS1
671	PTGS2
672	PTN
673	PTPN2
674	PTPRC
675	PTX3
676	PXK
677	PYCARD
678	PYDC2
679	PYDC5
680	RAB44
681	RABGEF1
682	RAC1
683	RARRES2
684	RASGRP1
685	RB1
686	RBPJ
687	REG3A
688	REG3G
689	REL
690	RELA
691	RELB
692	RHBDD3
693	RHBDF2
694	RICTOR
695	RIPK1
696	RIPK2
697	RORA
698	RPS19
699	RPS6KA4
700	RPS6KA5
701	S100A12
702	S100A8
703	S100A9
704	S1PR3
705	SAA1
706	SAA2
707	SAA4
708	SBNO2
709	SCG2
710	SCGB1A1
711	SCN9A
712	SCNN1B
713	SCUBE1
714	SCYL1
715	SCYL3
716	SDC1
717	SELE
718	SELENOS
719	SELP
720	SEMA7A
721	SERPINA1
722	SERPINA3
723	SERPINE1
724	SERPINF1
725	SERPINF2
726	SETD4
727	SETD6
728	SHARPIN
729	SHPK
730	SIGIRR
731	SIGLEC1
732	SIGLEC10
733	SIRPA
734	SLAMF1
735	SLAMF8
736	SLC11A1
737	SMAD1
738	SMAD3
739	SMO
740	SMPDL3B
741	SNAP23
742	SNCA
743	SNX4
744	SNX6
745	SOCS3
746	SOCS5
747	SOD1
748	SPATA2
749	SPHK1
750	SPINK7
751	SPP1
752	SRC
753	STAB1
754	STAP1
755	STAT3
756	STAT5B
757	STING1
758	STK39
759	SUCNR1
760	SYK
761	SYT11
762	TAC1
763	TAC4
764	TACR1
765	TAFA3
766	TBK1
767	TBXA2R
768	TCIRG1
769	TEK
770	TFR2
771	TFRC
772	TGFB1
773	THBS1
774	THEMIS2
775	TICAM1
776	TICAM2
777	TIMP1
778	TIRAP
779	TLR1
780	TLR10
781	TLR2
782	TLR3
783	TLR4
784	TLR5
785	TLR6
786	TLR7
787	TLR8
788	TLR9
789	TMIGD3
790	TMSB4X
791	TNC
792	TNF
793	TNFAIP3
794	TNFAIP6
795	TNFAIP8L2
796	TNFRSF11A
797	TNFRSF1A
798	TNFRSF1B
799	TNFRSF4
800	TNFSF11
801	TNFSF18
802	TNFSF4
803	TNIP1
804	TNIP2
805	TNIP3
806	TOLLIP
807	TPST1
808	TRADD
809	TRAF3IP2
810	TREM1
811	TREM2
812	TREX1
813	TRIL
814	TRIM55
815	TRPV1
816	TRPV4
817	TSLP
818	TSPAN2
819	TTBK1
820	TUSC2
821	TYRO3
822	TYROBP
823	UCN
824	UFL1
825	UGT1A1
826	UMOD
827	UNC13D
828	USP18
829	VAMP2
830	VAMP3
831	VAMP7
832	VAMP8
833	VCAM1
834	VNN1
835	VPS35
836	WDR83
837	WFDC1
838	WNK4
839	WNT5A
840	XCL1
841	XCL2
842	XCR1
843	XIAP
844	YES1
845	ZBP1
846	ZC3H12A
847	ZFP36
848	ZNF580
849	ZP3
850	ZYX
