# Supplementary material for: An inflammatory response-related gene signature can predict the prognosis and impact the immune infiltration of multiple myeloma
Source: Clin Exp Med. 2024 Jan 27;24(1):16. doi: 10.1007/s10238-023-01277-w (PMC10821848; doi:10.1007/s10238-023-01277-w)
Supplement: Supplementary file 2 — Supplementary file2 (CSV 3 KB) [file 10238_2023_1277_MOESM2_ESM.csv]

	e
1	ABCA1
2	ABI1
3	ACVR1B
4	ACVR2A
5	ADGRE1
6	ADM
7	ADORA2B
8	ADRM1
9	AHR
10	APLNR
11	AQP9
12	ATP2A2
13	ATP2B1
14	ATP2C1
15	AXL
16	BDKRB1
17	BEST1
18	BST2
19	BTG2
20	C3AR1
21	C5AR1
22	CALCRL
23	CCL17
24	CCL2
25	CCL20
26	CCL22
27	CCL24
28	CCL5
29	CCL7
30	CCR7
31	CCRL2
32	CD14
33	CD40
34	CD48
35	CD55
36	CD69
37	CD70
38	CD82
39	CDKN1A
40	CHST2
41	CLEC5A
42	CMKLR1
43	CSF1
44	CSF3
45	CSF3R
46	CX3CL1
47	CXCL10
48	CXCL11
49	CXCL6
50	CXCL8
51	CXCL9
52	CXCR6
53	CYBB
54	DCBLD2
55	EBI3
56	EDN1
57	EIF2AK2
58	EMP3
59	EREG
60	F3
61	FFAR2
62	FPR1
63	FZD5
64	GABBR1
65	GCH1
66	GNA15
67	GNAI3
68	GP1BA
69	GPC3
70	GPR132
71	GPR183
72	HAS2
73	HBEGF
74	HIF1A
75	HPN
76	HRH1
77	ICAM1
78	ICAM4
79	ICOSLG
80	IFITM1
81	IFNAR1
82	IFNGR2
83	IL10
84	IL10RA
85	IL12B
86	IL15
87	IL15RA
88	IL18
89	IL18R1
90	IL18RAP
91	IL1A
92	IL1B
93	IL1R1
94	IL2RB
95	IL4R
96	IL6
97	IL7R
98	INHBA
99	IRAK2
100	IRF1
101	IRF7
102	ITGA5
103	ITGB3
104	ITGB8
105	KCNA3
106	KCNJ2
107	KCNMB2
108	KIF1B
109	KLF6
110	LAMP3
111	LCK
112	LCP2
113	LDLR
114	LIF
115	LPAR1
116	LTA
117	LY6E
118	LYN
119	MARCO
120	MEFV
121	MEP1A
122	MET
123	MMP14
124	MSR1
125	MXD1
126	MYC
127	NAMPT
128	NDP
129	NFKB1
130	NFKBIA
131	NLRP3
132	NMI
133	NMUR1
134	NOD2
135	NPFFR2
136	OLR1
137	OPRK1
138	OSM
139	OSMR
140	P2RX4
141	P2RX7
142	P2RY2
143	PCDH7
144	PDE4B
145	PDPN
146	PIK3R5
147	PLAUR
148	PROK2
149	PSEN1
150	PTAFR
151	PTGER2
152	PTGER4
153	PTGIR
154	PTPRE
155	PVR
156	RAF1
157	RASGRP1
158	RELA
159	RGS1
160	RGS16
161	RHOG
162	RIPK2
163	RNF144B
164	ROS1
165	RTP4
166	SCARF1
167	SCN1B
168	SELE
169	SELENOS
170	SELL
171	SEMA4D
172	SERPINE1
173	SGMS2
174	SLAMF1
175	SLC11A2
176	SLC1A2
177	SLC28A2
178	SLC31A1
179	SLC31A2
180	SLC4A4
181	SLC7A1
182	SLC7A2
183	SPHK1
184	SRI
185	STAB1
186	TACR1
187	TACR3
188	TAPBP
189	TIMP1
190	TLR1
191	TLR2
192	TLR3
193	TNFAIP6
194	TNFRSF1B
195	TNFRSF9
196	TNFSF10
197	TNFSF15
198	TNFSF9
199	TPBG
200	VIP
