# Supplementary material for: An inflammatory response-related gene signature can predict the prognosis and impact the immune infiltration of multiple myeloma
Source: Clin Exp Med. 2024 Jan 27;24(1):16. doi: 10.1007/s10238-023-01277-w (PMC10821848; doi:10.1007/s10238-023-01277-w)
Supplement: Supplementary file 3 — Supplementary file3 (CSV 2 KB) [file 10238_2023_1277_MOESM3_ESM.csv]

symboly1	logFC
ELANE	up
LYZ	up
IGHG1	up
CD14	up
AIF1	up
CD163	up
APOE	up
CCL18	up
VCAM1	up
S100A8	up
NOD2	up
CD81	up
KLF4	up
PTPRC	up
A2M	up
CXCL2	up
HMOX1	up
C1QA	up
SIGLEC1	up
FABP4	up
C5AR1	up
S100A9	up
IL4R	up
SYK	up
TMSB4X	up
MSR1	up
CD36	up
RGS1	up
CXCL8	up
S100A12	up
CD5L	up
ANXA1	up
CSF1R	up
PTGER4	up
LCP2	up
TNFRSF4	up
HIF1A	up
SETD4	up
IL18	up
FOLR2	up
AHR	up
AXL	up
SIRPA	up
ITGAM	up
GPR183	up
LRP1	up
LPL	up
STAB1	up
APP	up
CCL2	up
TYROBP	up
IL10RA	up
CD6	up
PLA2G7	up
CEBPA	up
ITGB2	up
BIRC3	up
ESR1	up
CHI3L1	up
IGFBP4	up
CD68	up
CMA1	up
KLF6	up
LIPA	up
HP	up
CST7	up
CCL8	up
PPARG	up
FN1	up
BCL6	up
IL25	up
SERPINA1	up
XCL1	up
LGALS9	up
SNAP23	up
THEMIS2	up
JUN	up
CSF3R	up
HCK	up
TNFRSF1B	up
AZU1	up
CXCR2	up
TREM1	up
VNN1	up
ITGB1	up
AQP9	up
FUT7	up
NINJ1	up
ITGA5	up
C3AR1	up
MMP8	up
PVR	up
FPR2	up
FOS	up
TNC	up
TNFRSF1A	up
RB1	up
PTGIS	up
CD69	up
HSPG2	up
SBNO2	up
SMPDL3B	up
NLRP2	up
IL4	up
PGLYRP1	up
PRKCZ	up
EBI3	up
CCL24	up
ACP5	up
TEK	up
PLAUR	up
TLR2	up
SCNN1B	up
CMKLR1	up
PIK3CG	up
NLRP1	up
BLNK	up
HK1	up
TNFAIP3	up
PLA2G2D	up
APOL3	up
TLR4	up
PTAFR	up
THBS1	up
MMP9	up
SLC7A2	up
MARCO	up
CRP	up
FUT4	up
C3	up
APCS	down
CD200	down
PCDH7	down
MEFV	down
TACR1	down
OPRK1	down
LY6E	down
USP18	down
CD48	down
NCR3	down
MBL2	down
ITGB3	down
PSMB4	down
MYC	down
SOCS3	down
CALCRL	down
ADM	down
IFITM1	down
KIT	down
RPS19	down
WNT5A	down
HGF	down
PTGER3	down
PLGRKT	down
TAC1	down
F12	down
EDNRB	down
