# Supplementary material for: An inflammatory response-related gene signature can predict the prognosis and impact the immune infiltration of multiple myeloma
Source: Clin Exp Med. 2024 Jan 27;24(1):16. doi: 10.1007/s10238-023-01277-w (PMC10821848; doi:10.1007/s10238-023-01277-w)
Supplement: Supplementary file 4 — Supplementary file4 (CSV 1 KB) [file 10238_2023_1277_MOESM4_ESM.csv]

symboly	logFC
CCR2	up
VCAM1	up
KCNA3	up
RB1	up
CD81	up
PLA2G7	up
UFL1	up
RGS1	up
CD36	up
A2M	up
BIRC3	up
PARP4	up
BTK	up
ANO6	up
ATM	up
ABCD2	up
SYK	up
LPL	up
FABP4	up
BLNK	up
SCNN1B	up
NFX1	up
PLCG2	up
B4GALT1	up
STAP1	up
SNX4	up
DROSHA	up
IL16	up
NLRP7	up
CHUK	up
IL7R	up
VPS35	up
ABCC1	up
STAT5B	up
NT5E	up
ICAM1	down
LDLR	down
TNFAIP3	down
NINJ1	down
IL1R2	down
LAMP3	down
BST2	down
NAMPT	down
EDN1	down
TREM1	down
IL1RN	down
NFKBIA	down
KIT	down
WNT5A	down
EMP3	down
IRF1	down
RPS19	down
DDT	down
ADGRE5	down
CDKN1A	down
IGF1	down
MIR21	down
EDNRB	down
HGF	down
CXCL8	down
IFITM1	down
ADM	down
DUSP10	down
CCL3	down
