# Supplementary material for: An inflammatory response-related gene signature can predict the prognosis and impact the immune infiltration of multiple myeloma
Source: Clin Exp Med. 2024 Jan 27;24(1):16. doi: 10.1007/s10238-023-01277-w (PMC10821848; doi:10.1007/s10238-023-01277-w)
Supplement: Supplementary file 5 — Supplementary file5 (CSV 0 KB) [file 10238_2023_1277_MOESM5_ESM.csv]

	x
1	VCAM1
2	RB1
3	CD81
4	PLA2G7
5	RGS1
6	CD36
7	A2M
8	BIRC3
9	SYK
10	LPL
11	FABP4
12	BLNK
13	SCNN1B
14	TNFAIP3
15	NINJ1
16	TREM1
17	KIT
18	WNT5A
19	RPS19
20	EDNRB
21	HGF
22	CXCL8
23	IFITM1
24	ADM
